# Supplementary material for: Effects of Single and Combined Ciprofloxacin and Lead Treatments on Zebrafish Behavior, Oxidative Stress, and Elements Content
Source: Int J Mol Sci. 2023 Mar 3;24(5):4952. doi: 10.3390/ijms24054952 (PMC10003324; doi:10.3390/ijms24054952)
Supplement: Supplementary file 1 [file ijms-24-04952-s001.zip]

Archive with 1 entries (1 files):
- ijms-2195593-supplementary.pdf
